# Supplementary material for: Assessing Genotypic and Environmental Effects on Endophyte Communities of Fraxinus (Ash) Using Culture Dependent and Independent DNA Sequencing
Source: J Fungi (Basel). 2021 Jul 15;7(7):565. doi: 10.3390/jof7070565 (PMC8306109; doi:10.3390/jof7070565)
Supplement: Supplementary file 1 [file jof-07-00565-s001.zip]

Archive with 2 entries (2 files):
- Supplement Figs R1 .pdf
- Supplementary tablesR1Revised.pdf
